# Supplementary material for: Machine Learning Prediction of Quantum Yields and Wavelengths of Aggregation-Induced Emission Molecules
Source: Materials (Basel). 2024 Apr 4;17(7):1664. doi: 10.3390/ma17071664 (PMC11012915; doi:10.3390/ma17071664)
Supplement: Supplementary file 1 [file materials-17-01664-s001.zip]

Archive with 1 entries (1 files):
- materials-2914327-supplementary.pdf
